# Supplementary material for: Alloferon and Zanamivir Show Effective Antiviral Activity against Influenza A Virus (H1N1) Infection In Vitro and In Vivo
Source: Int J Mol Sci. 2022 Dec 30;24(1):678. doi: 10.3390/ijms24010678 (PMC9820929; doi:10.3390/ijms24010678)
Supplement: Supplementary file 1 [file ijms-24-00678-s001.zip]

Archive with 1 entries (1 files):
- ijms-2052111-supplementary.pdf
